# Supplementary material for: p-Aminobenzene-Sulfonamide Derivatives of Substituted Pyrimidines as Human Carbonic Anhydrase Inhibitors
Source: Int J Mol Sci. 2026 Mar 17;27(6):2725. doi: 10.3390/ijms27062725 (PMC13026987; doi:10.3390/ijms27062725)
Supplement: Supplementary file 1 [file ijms-27-02725-s001.zip]

Archive with 1 entries (1 files):
- ijms-4187656-supplementary.pdf
